# Supplementary material for: Expression profiling reveals Spot 42 small RNA as a key regulator in the central metabolism of Aliivibrio salmonicida
Source: BMC Genomics. 2012 Jan 24;13:37. doi: 10.1186/1471-2164-13-37 (PMC3295665; doi:10.1186/1471-2164-13-37)
Supplement: Additional file 2 — Complete lists of differentially expressed genes. Microarray data from A. salmonicida spf deletion mutant grown in ASSM minimal medium and stimulated by added glucose. [file 1471-2164-13-37-S2.XLSX]

## Sheet: spf deletion mutant
VSAL ID	Product	log2 ratio	Adj. p-value
VSAL_I1200	putative pirin	3.97226	0.000248754
VSAL_I2193	methyl-accepting chemotaxis protein	2.92363	0.000296665
VSAL_I4139s	VSsrna140 VSsrna140 undefined product 2463891:2464064 forward	2.52896	0.000498459
VSAL_I0799	methyl-accepting chemotaxis protein	2.52828	0.000401957
VSAL_I2318	flaD flagellin subunit D	2.48483	0.000435141
VSAL_II0716	putative exported protein	2.39465	0.00354197
VSAL_I2317	flaA flagellin subunit E	2.33329	0.000498459
VSAL_II0613	putative membrane protein	2.17422	0.000869066
VSAL_I1201	putative IMP dehydrogenase/GMP reductase	2.12669	0.000444052
VSAL_I2319	flaA flagellin subunit C	2.09124	0.000557661
VSAL_I2517	flaF flagellin subunit F	2.06958	0.000611485
VSAL_I2329	flgM flagellar hook-associated protein type 3 FlgM	2.03168	0.000498459
VSAL_I2022	vcmH multidrug efflux pump	1.87222	0.00120483
VSAL_II0587	outer membrane protein, OmpA family	1.86848	0.000640493
VSAL_I2593	gluconate permease	1.81476	0.000674021
VSAL_II0091	fruK 1-phosphofructokinase	1.81362	0.000905584
VSAL_II0090	fruB PTS system, fructose-specific IIA/FPR component	1.799	0.000611485
VSAL_I2578	ABC-type [(GlcNAc)2] transporter, permease protein	1.79391	0.000611485
VSAL_I1857	hypothetical protein	1.784	0.000674021
VSAL_II0715	cusB putative cation efflux system protein	1.76879	0.000822839
VSAL_I2338	flgB flagellar basal-body rod protein FlgB	1.74833	0.000513684
VSAL_II0231	cheV chemotaxis protein CheV	1.74464	0.000802846
VSAL_I2771	motX sodium-type polar flagellar protein MotX	1.714	0.000715022
VSAL_II0331	putative exported protein	1.69926	0.000613873
VSAL_I2334	flgF flagellar basal-body rod protein FlgF	1.69778	0.00085452
VSAL_II1080	membrane protein	1.69683	0.00069965
VSAL_I0474	mshF type IV pilus, mannose-sensitive hemagglutinin protein MshF	1.68129	0.000611485
VSAL_I1401	tupA extracellular tungstate binding protein precursor	1.66269	0.000685532
VSAL_I2327	fliC flagellin subunit A	1.61535	0.00069965
VSAL_II0785	putative exported protein	1.5948	0.000611485
VSAL_I2061	hypothetical protein	1.5886	0.000611485
VSAL_II0964	luxC acyl-CoA reductase LuxC	1.58585	0.000685532
VSAL_I2315	fliDP polar flagellar hook-associated protein 2 (HAP2) (flagellar cap protein)	1.58336	0.000613873
VSAL_I1851	putative membrane protein	1.57854	0.00293613
VSAL_II0062	membrane protein	1.5489	0.000613873
VSAL_I1260	conserved hypothetical protein	1.54171	0.000952823
VSAL_I2333	flgG flagellar basal-body rod protein FlgG (distal rod protein)	1.52953	0.000678127
VSAL_I0870	yejE inner membrane ABC transporter permease protein	1.52681	0.00308793
VSAL_I2577	ABC-type [(GlcNAc)2] transporter, permease protein	1.52623	0.00371324
VSAL_I1400	tupB permease component of tungstate ABC transporter	1.51045	0.0022403
VSAL_I0899	nanA dihydropicolinate synthase	1.49962	0.00140197
VSAL_I0449	putative membrane protein	1.49821	0.000744621
VSAL_I2788	frdA fumarate reductase complex, flavoprotein subunit	1.49221	0.00214227
VSAL_I2316	flaG polar flagellar protein FlaG (pseudogene)	1.48914	0.000613873
VSAL_II0353	hypothetical protein	1.48913	0.000705455
VSAL_II0240	membrane protein	1.48749	0.00107019
VSAL_I2575	chiS chitin degradation sensor protein	1.48737	0.00354197
VSAL_II0647	hypothetical protein (pseudogene)	1.48016	0.00296406
VSAL_I2156	fadH 2,4-dienoyl-CoA reductase [NADPH]	1.46191	0.00567746
VSAL_I0110	hypothetical protein	1.45572	0.0148952
VSAL_II0720	putative heme-Cu membrane protein (NnrS)	1.44392	0.000685532
VSAL_I2325	flaB flagellin subunit B	1.44122	0.00312919
VSAL_II0249	putative exported protein	1.43521	0.00107019
VSAL_II0182	universal stress protein	1.43401	0.00118481
VSAL_II0051	inner membrane protein	1.43257	0.000685532
VSAL_I0876	membrane dipeptidase	1.43049	0.000661144
VSAL_II1075	putative iron transporter, membrane component	1.42949	0.00069965
VSAL_II1022	methyl-accepting chemotaxis protein	1.42406	0.000858277
VSAL_II0073	astB succinylarginine dihydrolase	1.41137	0.000715022
VSAL_I2069	membrane protein (fragment)	1.39892	0.00626279
VSAL_II0806	hypothetical protein	1.39236	0.00140756
VSAL_I1599	putative polysaccharide deacetylase	1.38806	0.00172171
VSAL_II0398	NAD-dependent formate dehydrogenase alpha subunit	1.38014	0.000705455
VSAL_I1171	vasQ-1 putative type VI secretion protein VasQ-1	1.38001	0.000910142
VSAL_II0792	membrane protein	1.37935	0.000974806
VSAL_I2072	hypothetical protein	1.37611	0.000954669
VSAL_II0109	torC cytochrome C-type protein (pseudogene)	1.37315	0.000752648
VSAL_II0338	MFS transporter	1.36817	0.00292817
VSAL_I2590	glnB nitrogen regulatory protein P-II	1.3555	0.000974806
VSAL_I2006	HTH-type transcriptional regulator, LysR family	1.35518	0.00116037
VSAL_I2202	hypothetical protein	1.35406	0.000783448
VSAL_I2584	chbP chitobiose phosphorylase (glycosyl transferase)	1.35303	0.000752648
VSAL_I0053	ilvD dihydroxy-acid dehydratase	1.35121	0.00113975
VSAL_II0961	luxB alkanal monooxygenase beta chain LuxB (bacterial luciferase beta chain)	1.34849	0.00150219
VSAL_II0943	luxN autoinducer 1 sensor kinase/phosphatase LuxN (pseudogene)	1.34797	0.000705455
VSAL_II0195	putative response regulator (pseudogene)	1.34594	0.000705455
VSAL_I1906	membrane protein	1.3457	0.00069965
VSAL_I0096	binding-protein-dependent transport system, inner membrane component	1.34142	0.00151289
VSAL_I1964	putative multidrug resistance protein (pseudogene)	1.33708	0.00297394
VSAL_II0528	hlyB hemolysin secretion protein	1.33336	0.00219657
VSAL_II0262	membrane protein	1.33166	0.000744621
VSAL_I2729	pabA anthranilate synthase component II (glutamine amido transferase)	1.32509	0.000824866
VSAL_I2829	membrane associated response regulator, histidine kinase	1.32387	0.00604844
VSAL_II0050	chb n,n'-diacetylchitobiase precursor (chitobiase)	1.32224	0.00619095
VSAL_I2330	flgJ peptidoglycan hydrolase FlgJ	1.31929	0.00134335
VSAL_I1271	putative response regulator	1.30805	0.0012564
VSAL_I2346	putative exported protein	1.30045	0.00217903
VSAL_I0536	glsA thermolabile glutaminase	1.29942	0.000824866
VSAL_I1509	putative membrane protein	1.29841	0.0014798
VSAL_I2582	glucosamine kinase	1.29061	0.0010043
VSAL_I2361	putative exported protein	1.29056	0.00115146
VSAL_II0147	membrane associated GGDEF protein	1.28971	0.000848611
VSAL_I0097	binding-protein-dependent transport system, inner membrane component	1.27926	0.00129511
VSAL_I1476	membrane protein	1.27737	0.00117877
VSAL_I1188	putative branched-chain amino acid transport protein	1.27528	0.000905584
VSAL_I2956	eda KHG/KDPG aldolase	1.27406	0.0055311
VSAL_I0936	motA sodium-driven polar flagellar protein MotA	1.27291	0.00193275
VSAL_II0318	putative exported protein	1.26593	0.00182022
VSAL_II0179	conserved hypothetical protein	1.26385	0.000905584
VSAL_II0983	HTH-type transcriptional regulator, LysR-family	1.26243	0.000869066
VSAL_II0708	hutH histidine ammonia-lyase	1.26201	0.000824866
VSAL_I1449	hypothetical protein	1.26106	0.00161155
VSAL_I0686	putative exported protein	1.25926	0.00102997
VSAL_II0238	glgC glucose-1-phosphate adenylyltransferase	1.25818	0.00220036
VSAL_I0625	conserved hypothetical protein	1.25811	0.00512775
VSAL_II0456	conserved hypothetical protein, putative transposase	1.25384	0.000974806
VSAL_I1488	putative exported protein	1.25167	0.000961045
VSAL_I1598	membrane protein	1.25056	0.00162803
VSAL_I2345	putative exported protein	1.25037	0.000980007
VSAL_I0452	putative glycosyl transferase	1.24972	0.00283965
VSAL_II0709	vcmN multidrug efflux pump (pseudogene)	1.24909	0.00133678
VSAL_I0920	nitrate and nitrite sensing methyl-accepting chemotaxis protein	1.24442	0.00177609
VSAL_I1446	mltC membrane-bound lytic murein transglycosylase C	1.23926	0.000954669
VSAL_II0250	putative lipoprotein	1.23403	0.000866684
VSAL_I0380	integral membrane protein, AcrB/AcrD/AcrF family	1.22351	0.000824866
VSAL_II0092	fruA PTS system, fructose-specific IIBC component	1.22125	0.0011039
VSAL_II0194	two-component system sensor protein, histidine kinase	1.22007	0.000933482
VSAL_II0252	putative extracellular protein	1.22001	0.00140756
VSAL_I0937	motB sodium-driven polar flagellar protein MotB	1.21952	0.000954669
VSAL_II0247	nitrate transporter	1.21743	0.00206242
VSAL_I2595	acnB aconitate hydratase 2 (citrate hydro-lyase 2)	1.21213	0.00124224
VSAL_I1876	conserved hypothetical protein	1.21115	0.000875081
VSAL_I2581	putative chitobiase (exoglucosidase)	1.20739	0.00235124
VSAL_I0381	putative exported protein	1.20363	0.0015361
VSAL_I1806	conserved hypothetical protein	1.20298	0.00139222
VSAL_II0224	transcriptional regulator, TetR-family	1.20237	0.00352816
VSAL_I0307	intracellular sulfur oxidation protein DsrE	1.20054	0.000954669
VSAL_II0108	biotin sulfoxide reductase (fragment)	1.19998	0.00249421
VSAL_II0181	ABC-type glycine betaine transport system, substrate binding domain	1.19885	0.000869066
VSAL_I1581	potB spermidine/putrescine transport system permease protein PotB	1.19552	0.00636563
VSAL_II0986	hypothetical protein	1.19388	0.00242028
VSAL_I2078	serC phosphoserine aminotransferase	1.1892	0.00104188
VSAL_II0217	chitinase b	1.18892	0.0010043
VSAL_II0413	putative membrane protein	1.18741	0.00140197
VSAL_I2280	ccmB cytochrome c-type biogenesis protein CcmB	1.18273	0.00458219
VSAL_I2176	yadQ H(+)/Cl(-) exchange transporter	1.18201	0.000980007
VSAL_I1211	putative extracellular solute-binding protein	1.17736	0.00113124
VSAL_I2336	flgD flagellar basal-body rod protein FlgD	1.17529	0.00133678
VSAL_I2340	cheV chemotaxis protein methyltransferase CheV	1.1748	0.000869066
VSAL_II0433	opuD1 transporter, BCCT family	1.17023	0.0150492
VSAL_II0691	hypothetical protein	1.16984	0.00154008
VSAL_I2498	pagO integral membrane protein	1.16748	0.00293613
VSAL_II0410	hypothetical protein, putative phage gene (fragment)	1.16738	0.00409592
VSAL_II0837	tdh L-threonine 3-dehydrogenase	1.16522	0.00324695
VSAL_II0165	membrane protein	1.16515	0.00289845
VSAL_I0762	sodium-dependent transporter	1.15755	0.000905584
VSAL_I4130s	VSsrna131 VSsrna131 undefined product 2278278:2278466 reverse	1.15694	0.00401754
VSAL_II0665	gntP gluconate permease	1.15594	0.0029445
VSAL_II0805	hypothetical protein	1.15479	0.00206242
VSAL_I1905	membrane protein	1.1502	0.00781962
VSAL_II0340	hypothetical protein	1.14767	0.00211958
VSAL_I0760	rimK ribosomal protein S6 modification protein	1.14745	0.000954669
VSAL_I1999	nrfC cytochrome c-type biogenesis protein NrfC	1.14725	0.00177748
VSAL_I1966	putative pyridoxal-phosphate dependent enzyme	1.14696	0.000905584
VSAL_I1790	restriction enzyme	1.14671	0.0241971
VSAL_I2716	pilM fimbrial assembly protein PilM	1.1435	0.00126896
VSAL_I1887	ruvC crossover junction endodeoxyribonuclease RuvC	1.13873	0.00169602
VSAL_I1650	putative membrane protein, putative phage gene	1.13783	0.00124087
VSAL_I1789	conserved hypothetical protein	1.13756	0.000986728
VSAL_I1210	putative NADP or NAD utilising oxidoreductase	1.13643	0.00187814
VSAL_I1143	hypothetical protein	1.13294	0.00165661
VSAL_II0254	speA biosynthetic arginine decarboxylase	1.13227	0.00275838
VSAL_II0086	putative membrane protein	1.13104	0.00463753
VSAL_I1765	putative membrane-associated phosphoesterase	1.12812	0.00793199
VSAL_I1998	nrfB cytochrome c-type protein NrfB precursor	1.12358	0.00102895
VSAL_II0980	putative exported oxidoreductase	1.12247	0.00421154
VSAL_I2790	frdC fumarate reductase complex, membrane anchor subunit C	1.12136	0.00336158
VSAL_I2332	flgH flagellar L-ring protein 1 precursor (basal body L-ring protein 1)	1.11901	0.0167886
VSAL_II0985	membrane transport protein, putative auxin efflux carrier	1.11649	0.00136886
VSAL_II0840	putative Lon protease	1.11625	0.00619095
VSAL_I2828	putative sodium/solute symporter	1.11544	0.0011039
VSAL_II0707	hutU urocanate hydratase	1.11352	0.00114016
VSAL_I0620	deoA thymidine phosphorylase	1.11283	0.00164997
VSAL_II0232	glgX putative alpha amylase	1.11267	0.00120805
VSAL_II1026	trpS2 putative tryptophanyl-tRNA synthetase	1.11247	0.00190255
VSAL_I2789	frdB fumarate reductase complex, iron-sulfur protein	1.10922	0.00176256
VSAL_I2331	flgI flagellar P-ring protein 2 precursor (basal body P-ring protein 2)	1.10892	0.00113975
VSAL_I4086s	VSsrna87 VSsrna87 undefined product 1474432:1474621 forward	1.10828	0.00292817
VSAL_I2453	pstA phosphate import protein, transmembrane component PstA	1.10799	0.000976197
VSAL_II1031	ABC transport system, ATP-binding protein	1.10781	0.00402192
VSAL_II0719	hypothetical protein	1.10476	0.00124087
VSAL_II0222	exonuclease	1.10449	0.00357663
VSAL_I2438	aceA isocitrate lyase	1.09974	0.0011039
VSAL_I2583	exoI beta-hexosaminidase (beta-N-acetylglucosaminidase)	1.09881	0.00919023
VSAL_I1382	norM multidrug resistance protein NorM (sodium/drug antiporter)	1.09704	0.00197302
VSAL_II1055	putative membrane associated protease	1.09678	0.00126896
VSAL_I2576	ABC transporter, periplasmic chitin oligosaccharide [(GlcNAc)n] binding protein (pseudogene)	1.09278	0.00110664
VSAL_I1506	putative phenazine biosynthesis-like protein	1.09143	0.00242326
VSAL_II0180	divalent cation transporter, putative magnesium transporter	1.09108	0.00387644
VSAL_I1525	putative lipoprotein (pseudogene)	1.0907	0.00105982
VSAL_I1172	vasRB-1 putative type VI secretion protein VasRA-1	1.09055	0.000987506
VSAL_I2840	hypothetical protein	1.08816	0.00144833
VSAL_I2054	aapP general L-amino acid transport ATP-binding subunit	1.0872	0.00283087
VSAL_I1070	FAD dependent oxidoreductase	1.08624	0.00120387
VSAL_I1988	membrane protein	1.08531	0.00141462
VSAL_I1807	hypothetical protein	1.08465	0.00204819
VSAL_I1367	rbsR ribose operon repressor	1.08274	0.00289845
VSAL_I1082	response regulator	1.0819	0.00114028
VSAL_I0939	transcriptional regulator, LysR family	1.08028	0.00335025
VSAL_II0781	modB molybdenum transport system permease protein ModB	1.07576	0.00113975
VSAL_I2364	napC cytochrome c-type protein NapC	1.0756	0.0277866
VSAL_I1631	sodium/solute symporter (fragment)	1.07381	0.0067578
VSAL_II0927	malF maltose transport system permease protein MalF (fragment)	1.07378	0.00101608
VSAL_II0953	membrane protein	1.07373	0.00113975
VSAL_I4056s	VSsrna57 VSsrna57 undefined product 795076:795286 forward	1.07322	0.00198998
VSAL_II0845	MFS transporter	1.07248	0.00120742
VSAL_I1406	membrane protein	1.07224	0.00219748
VSAL_I1926	ibrA immunoglobulin-binding regulator (pseudogene)	1.07213	0.00107424
VSAL_II0028	putative membrane protein	1.07084	0.00114718
VSAL_I1706	putative acylphosphatase	1.07044	0.00124848
VSAL_II0400	putative HTH-type transcriptional regulator	1.06618	0.00574995
VSAL_I1427	hypothetical protein	1.06512	0.00769603
VSAL_I1847	gsk inosine-guanosine kinase	1.06391	0.00105982
VSAL_I2579	ABC-type [(GlcNAc)2] transporter, ATP-binding protein	1.06164	0.00185526
VSAL_II0549	hypothetical protein, putative phage gene	1.05873	0.00560304
VSAL_I0962	putative type III restriction enzyme	1.05816	0.00143999
VSAL_I1518	hypothetical protein	1.05729	0.00372751
VSAL_II0142	rhlE putative ATP-dependent RNA helicase (DEAD/DEAH box helicase)	1.05724	0.0063195
VSAL_I1190	putative fumarylacetoacetate hydrolase	1.05157	0.00120377
VSAL_I2589	amtB ammonium transporter	1.05129	0.00207633
VSAL_II0703	hypothetical protein	1.05085	0.00133678
VSAL_I0412	membrane protein	1.05074	0.00129863
VSAL_I1992	hypothetical protein (fragment)	1.04683	0.00130929
VSAL_I1375	membrane protein	1.04623	0.00543394
VSAL_I1392	putative outer membrane protein	1.04427	0.00152127
VSAL_I2852	nudC NADH pyrophosphatase (pseudogene)	1.04187	0.00324695
VSAL_I0606	putative signaling protein	1.04048	0.0102327
VSAL_II0450	5'-nucleotidase	1.03933	0.00152127
VSAL_I0198	hypothetical protein	1.03852	0.00124848
VSAL_I0414	hypothetical protein	1.03653	0.00520737
VSAL_I1805	hypothetical protein	1.03616	0.0115281
VSAL_II0790	nrdG anaerobic ribonucleoside-triphosphate reductase activating protein	1.03579	0.00470116
VSAL_I2372	hypothetical protein	1.0331	0.0022382
VSAL_II0077	HTH-type transcriptional regulator, AraC-family	1.03143	0.00560062
VSAL_I1949	oppD oligopeptide transport ATP-binding protein D	1.02958	0.00189915
VSAL_II0239	glgA glycogen synthase	1.02803	0.00230809
VSAL_II0201	hypothetical protein	1.02384	0.00156675
VSAL_I1304	garR 6-phosphogluconate dehydrogenase	1.02212	0.00136886
VSAL_I2645	ftsW cell division protein FtsW	1.01918	0.00340076
VSAL_I1519	putative membrane protein	1.0152	0.0137327
VSAL_I2594	glxK glycerate kinase	1.01515	0.0150661
VSAL_I0679	putative C4-dicarboxylate/malic acid transport protein	1.01506	0.00423347
VSAL_I1700	hrpA ATP-dependent helicase HrpA	1.015	0.00862736
VSAL_I0384	putative exported protein	1.0141	0.00239545
VSAL_I2046	putative acetyltransferase (GNAT) family protein	1.01335	0.00218044
VSAL_I1319	membrane receptor, histidine kinase	1.01261	0.00188092
VSAL_I2351	putative lipoprotein	1.0071	0.020563
VSAL_II0313	putative exported protein	1.00652	0.00179887
VSAL_I2344	putative lipoprotein	1.00585	0.00484698
VSAL_II0168	putative exported protein	1.00582	0.00143999
VSAL_I2436	queA S-adenosylmethionine:tRNA ribosyltransferase-isomerase	1.00127	0.00574995
VSAL_I4151s	VSsrna152 VSsrna152 undefined product 2690352:2690488 forward	-1.01372	0.0111558
VSAL_p840_10	traW conjugative transfer protein TraW	-1.02037	0.023353
VSAL_I4110s	VSsrna111 VSsrna111 undefined product 1921624:1921875 forward	-1.02277	0.00793199
VSAL_I0577	rpsT 30S ribosomal protein S20	-1.02593	0.00197976
VSAL_I1301	conserved hypothetical protein	-1.02737	0.0118256
VSAL_I2215	infA translation initiation factor IF-1	-1.03542	0.00315472
VSAL_I4107s	VSsrna108 VSsrna108 undefined product 1892040:1892233 forward	-1.04261	0.0015933
VSAL_I1622	putative cell wall lytic enzyme	-1.04796	0.0018122
VSAL_I1712	glpQ glycerophosphoryl diester phosphodiesterase precursor	-1.04986	0.00128176
VSAL_I1019	hypothetical protein, putative phage gene	-1.06132	0.0141215
VSAL_I0051	cspB cold shock protein	-1.06738	0.00144791
VSAL_I2992	MFS transporter	-1.08877	0.00447006
VSAL_I2514	eno enolase	-1.10703	0.00191416
VSAL_I0288	yiiU conserved hypothetical protein	-1.12809	0.0129208
VSAL_I2763	rplI 50S ribosomal subunit protein L9	-1.13059	0.00195542
VSAL_II0112	tolR2 biopolymer transport protein TolR	-1.1314	0.00135364
VSAL_I1014	hypothetical protein, putative phage gene	-1.13378	0.00317943
VSAL_p320_29	iron ion ABC transporter ATP-binding protein	-1.15114	0.00107019
VSAL_I1713	glpT glycerol-3-phosphate transporter	-1.17135	0.000869066
VSAL_I2892	hypothetical protein	-1.17255	0.00114028
VSAL_I3195t	tRNA-Met tRNA-Met undefined product 2893938:2894010 forward	-1.19665	0.00273908
VSAL_I1016	hypothetical protein, putative phage gene	-1.20607	0.000901802
VSAL_p320_30	hypothetical protein	-1.21361	0.00558338
VSAL_p320_08	DNA-binding protein, putative plasmid partition protein	-1.21828	0.00198118
VSAL_I4074s	VSsrna75 VSsrna75 undefined product 1208858:1209241 forward	-1.24487	0.00148806
VSAL_I1018	hypothetical protein, putative phage gene	-1.24497	0.00903778
VSAL_I0590	putative RNA-binding protein	-1.25058	0.000987506
VSAL_I1248	membrane protein	-1.26197	0.0202185
VSAL_p320_25	putative MobA protein (fragment)	-1.27074	0.000954669
VSAL_I0311	rpsG 30S ribosomal protein S7	-1.27778	0.00113975
VSAL_I2450	putative exported protein	-1.28631	0.000866684
VSAL_p840_27	hypothetical protein	-1.29598	0.00120742
VSAL_p840_37	hypothetical protein	-1.31036	0.00173087
VSAL_p320_28	iron ion transport system, inner membrane component	-1.31724	0.000740027
VSAL_II0603	conserved hypothetical protein	-1.35465	0.00331017
VSAL_I3149t	tRNA tRNA transfer RNA-Met 843492:843565 reverse	-1.35518	0.00160392
VSAL_I4006s	VSsrna7 VSsrna7 undefined product 44491:44694 reverse	-1.38385	0.000824866
VSAL_p320_10	hypothetical protein	-1.38755	0.00113975
VSAL_I0345	rplQ 50S ribosomal protein L17	-1.38827	0.000752648
VSAL_I4043s	VSsrna44 VSsrna44 undefined product 638438:638620 forward	-1.43242	0.00144833
VSAL_I3117t	tRNA-Leu tRNA-Leu undefined product 560225:560306 forward	-1.43549	0.00207624
VSAL_I3161t	tRNA-Val tRNA-Val undefined product 1804642:1804714 reverse	-1.43618	0.00308793
VSAL_p320_12	hypothetical protein	-1.53369	0.000611485
VSAL_II0110	TonB dependent receptor	-1.54157	0.000838107
VSAL_p320_01	hypothetical protein	-1.55144	0.00171738
VSAL_p840_25	ardC antirestriction protein ArdC	-1.5653	0.00249421
VSAL_I4076s	VSsrna77 VSsrna77 undefined product 1266633:1266710 forward	-1.5705	0.00252595
VSAL_I1531	hypothetical protein	-1.58084	0.000848611
VSAL_p320_11	putative DNA-damage-inducible protein	-1.60439	0.0011039
VSAL_I3120t	tRNA tRNA transfer RNA-Thr 561497:561569 reverse	-1.60686	0.000824866
VSAL_p840_05	traK conjugative transfer protein TraK	-1.63818	0.0010043
VSAL_p320_27	iron ion ABC transporter, periplasmic component	-1.64735	0.000611485
VSAL_p320_22	hypothetical protein	-1.64918	0.000824866
VSAL_p840_17	traH conjugative transfer protein TraH	-1.66362	0.00171694
VSAL_p320_17	putative exported protein (fragment)	-1.69586	0.000974806
VSAL_I3118t	tRNA tRNA transfer RNA-Asn 561331:561403 reverse	-1.697	0.00246005
VSAL_I0859	hypothetical protein	-1.70769	0.000616694
VSAL_I1013	probable phage replication protein	-1.71254	0.00176449
VSAL_p320_03	resolvase	-1.71424	0.000611485
VSAL_I3171t	tRNA-Leu tRNA-Leu undefined product 2103371:2103454 forward	-1.72873	0.00936249
VSAL_I3081t	tRNA-Lys tRNA-Lys undefined product 90204:90276 forward	-1.72998	0.00190845
VSAL_I0742	putative endoribonuclease L-PSP	-1.73866	0.0031562
VSAL_II0614	cold shock-like protein	-1.74287	0.000824866
VSAL_I4010s	VSsrna11 VSsrna11 undefined product 65235:65406 forward	-1.77297	0.000611485
VSAL_p320_XX	Ingen CDS, Fjernet fra ny annotering	-1.78906	0.000611485
VSAL_I1011	probable phage regulatory protein	-1.79373	0.00120742
VSAL_p320_14	hypothetical protein	-1.79479	0.000611485
VSAL_II0868	putative lipoprotein	-1.79975	0.000613873
VSAL_I3179s	VSsrna154 small RNA 6S / SsrS RNA	-1.81675	0.000498459
VSAL_I1786	putative iron-regulated protein	-1.85011	0.000759815
VSAL_p320_06	membrane protein	-1.89193	0.000905584
VSAL_p840_11	traU conjugative transfer protein TraU	-1.90372	0.00308926
VSAL_I3165s	VSsrna114 small RNA Qrr	-1.91282	0.000869066
VSAL_I4009s	VSsrna10 VSsrna10 undefined product 54553:54707 forward	-1.92902	0.000444052
VSAL_I0278	wzz O-antigen length determinant protein	-1.93947	0.017339
VSAL_p320_23	putative exported protein	-1.94152	0.000557661
VSAL_p320_07	hypothetical protein	-1.95657	0.000752648
VSAL_I1045	tail fiber protein	-1.96103	0.000674021
VSAL_p320_24	putative transposase	-1.98124	0.000401957
VSAL_p320_05	hypothetical protein	-1.9914	0.000613873
VSAL_I1038	hypothetical protein, putative phage gene	-2.04652	0.000513684
VSAL_p320_16	hypothetical protein	-2.09746	0.000705455
VSAL_p320_04	hypothetical protein	-2.10035	0.000498459
VSAL_p54_03	putative replication initiation protein	-2.10942	0.000974806
VSAL_p320_02	putative exported protein	-2.13645	0.000759815
VSAL_I3216s	VSsrna193 CsrA-regulating small RNA CsrB3	-2.15875	0.000905584
VSAL_I4002s	VSsrna3 VSsrna3 undefined product 20957:21238 forward	-2.17892	0.000377665
VSAL_I1864	putative outer membrane protein	-2.17934	0.000613873
VSAL_I2480	intA integrase, phage family	-2.21401	0.000371326
VSAL_p320_21	hypothetical protein	-2.2404	0.000498459
VSAL_I0963	hypothetical protein	-2.26487	0.0372767
VSAL_p320_09	hypothetical protein	-2.28743	0.000448904
VSAL_I1034	hypothetical protein, putative phage gene	-2.46619	0.000705455
VSAL_I3166t	tRNA-Ser tRNA-Ser undefined product 2016247:2016331 forward	-2.48131	0.00107019
VSAL_II2045s	VSAsrna46 VSAsrna46 undefined product 1006466:1006637 forward	-2.4944	0.000611485
VSAL_I1036	probable rRNA transcription initiatior protein, putative phage gene	-2.53002	0.000687063
VSAL_I0714	suhB inositol-1-monophosphatase	-2.55121	0.036591
VSAL_p320_15	hypothetical protein	-2.56028	0.000371326
VSAL_I1033	hypothetical protein, putative phage gene (pseudogene)	-2.72795	0.000371326
VSAL_I1754	hmuT heme transporter protein HuvB, putative periplasmic binding protein	-2.79061	0.000377665
VSAL_I3071r	16S rRNA 16S rRNA undefined product 88493:90029 forward	-2.83102	0.00108348
VSAL_I1035	probable tail tube protein	-2.91627	0.000513684
VSAL_p320_19	putative antirestriction protein	-3.02472	0.000197287
VSAL_p320_20	putative membrane protein	-3.22405	0.000221851
VSAL_I3102s	VSsrna22 small RNA RyhB	-3.22533	0.000308423
VSAL_p43_02	\acetyltransferase\""	-3.24899	0.000197287
VSAL_p320_31	\putative phage intergrase\""	-3.31701	0.000371326
VSAL_I1040	hypothetical protein, putative phage gene	-3.32721	0.000313192
VSAL_I3072r	23S rRNA 23S rRNA undefined product 90756:93646 forward	-3.3712	0.00103717
VSAL_I3144t	tRNA tRNA transfer RNA-Leu 842679:842760 reverse	-3.45775	0.000824866
VSAL_I1751	tonB1 TonB protein (pseudogene)	-3.55508	0.000371326
VSAL_p54_01	acyltransferase	-3.58237	0.000498459
VSAL_I0137	TonB-dependent iron-siderophore receptor precursor	-3.5835	0.000308423
VSAL_I3157t	tRNA-Ser tRNA-Ser undefined product 1120410:1120497 reverse	-3.63737	0.000313192
VSAL_I1039	probable exported protein, putative phage gene	-3.72354	0.000248754
VSAL_I3073r	5S rRNA 5S rRNA undefined product 93740:93859 forward	-3.82385	0.000752648
VSAL_I0134	L-2,4-diaminobutyrate decarboxylase	-3.84315	0.000248754
VSAL_p43_01	replication initiation protein	-3.91594	0.000123504
VSAL_p54_02	putative mobilization protein	-3.92686	0.000371326
VSAL_I0135	alcA siderophore biosynthetis protein	-4.03862	0.000371326
VSAL_I3104s	VSsrna24 small RNA sRNA2	-4.09531	0.000296665
VSAL_I1027	gpO phage capsid scaffolding protein	-4.10187	0.000371326
VSAL_I4155s	VSsrna156 VSsrna156 undefined product 2696120:2696308 forward	-4.20105	0.000613873
VSAL_I0136	iucC siderophore biosynthesis protein	-4.42037	0.000197287
VSAL_I4069s	VSsrna70 VSsrna70 undefined product 1049106:1049299 forward	-4.72315	0.000498459
VSAL_I1029	gpM phage terminase, endonuclease subunit	-5.01901	0.000123504
VSAL_I0985	mrdA penicillin-binding protein 2	-5.05716	0.000248754
VSAL_II2002s	VSAsrna3 VSAsrna3 undefined product 31834:32043 reverse	-5.12473	0.000145784
VSAL_p320_13	putative peptidase, S24-like	-5.16394	0.000248754
VSAL_I1028	gpN major capsid protein	-5.17331	0.000145784
VSAL_I3178s	VSsrna149 tmRNA	-5.19142	0.000123504
VSAL_I3103s	VSsrna23 small RNA Spot 42	-5.60438	0.00123977
VSAL_I0768	hypothetical protein, putative phage gene	-5.62111	0.000123504
VSAL_II0612	HTH-type transcriptional regulator, LysR family (pseudogene)	-5.71136	0.000123504
